# Supplementary material for: Compilation of climate data from heterogeneous networks across the Hawaiian Islands
Source: Sci Data. 2018 Feb 13;5:180012. doi: 10.1038/sdata.2018.12 (PMC5810425; doi:10.1038/sdata.2018.12)
Supplement: Supplementary file 1 [file sdata201812-isa1.zip]

Archive with 8 entries (8 files):
- i_Investigation.txt
- s_study_Longman.txt
- a_rainfall_Longman.txt
- a_temp_Longman.txt
- a_humdity_Longman.txt
- a_wind_Longman.txt
- a_shortwave_Longman.txt
- a_longwave_Longman.txt
