# Supplementary material for: Compilation of climate data from heterogeneous networks across the Hawaiian Islands
Source: Sci Data. 2018 Feb 13;5:180012. doi: 10.1038/sdata.2018.12 (PMC5810425; doi:10.1038/sdata.2018.12)
Supplement: Supplementary file 1 [file sdata201812-isa1.zip › i_Investigation.txt]

# Investigation File generated for Scientific Data with Investigation File Authoring Tool version 0.1.0 on 16/01/2018 - This metadata file is CC0
ONTOLOGY SOURCE REFERENCE
Term Source Name	GAZ	OBI	ERO	ENVO	NCIT
Term Source File	http://data.bioontology.org/ontologies/GAZ	http://data.bioontology.org/ontologies/OBI	http://data.bioontology.org/ontologies/ERO	http://data.bioontology.org/ontologies/ENVO	http://data.bioontology.org/ontologies/NCIT
Term Source Version	$Revision: 1.512 $	2014-08-18	2013-08-02		17.06d
Term Source Description	Gazetteer	Ontology for Biomedical Investigations	Eagle-I Research Resource Ontology	Environment Ontology	National Cancer Institute Thesaurus
INVESTIGATION
Investigation Identifier
Investigation Title
Investigation Description
Investigation Submission Date
Investigation Public Release Date
INVESTIGATION PUBLICATIONS
Investigation PubMed ID
Investigation Publication DOI
Investigation Publication Author List
Investigation Publication Title
Investigation Publication Status
Investigation Publication Status Term Accession Number
Investigation Publication Status Term Source REF
INVESTIGATION CONTACTS
Investigation Person Last Name
Investigation Person Mid Initials
Investigation Person First Name
Investigation Person Address
Investigation Person Phone
Investigation Person Fax
Investigation Person Email
Investigation Person Affiliation
Investigation Person Roles
Investigation Person Roles Term Accession Number
Investigation Person Roles Term Source REF
STUDY
Study Identifier	10.1038/sdata.2018.12
Study Title	Compilation of climate data from heterogeneous networks across the Hawaiian Islands
Study Submission Date	23/08/2017
Study Public Release Date	13/02/2018
Study Description	http://www.nature.com/articles/sdata201812#abstract
Study File Name	s_study_Longman.txt
Comment[Subject Keywords]	///;/;//
Comment[Manuscript Licence]	CC BY-4.0
Comment[Experimental Metadata Licence]	CC0
Comment[Supplementary Information File Name]	
Comment[Supplementary Information File Type]	x-zip-compressed
Comment[Supplementary Information File URL]	http://www.nature.com/articles/sdata201812#supplementary-information
Comment[Data Repository]	figshare
Comment[Data Record Accession]	doi:10.6084/m9.figshare.c.3858208 
Comment[Data Record URI]	http://doi.org/10.6084/m9.figshare.c.3858208 
STUDY DESIGN DESCRIPTORS
Study Design Type	observation design	data integration objective	time series design
Study Design Type Term Accession Number	OBI:0300311	ERO:0100092	OBI:0500020
Study Design Type Term Source REF	OBI	ERO	OBI
STUDY PUBLICATIONS
Study PubMed ID
Study Publication DOI
Study Publication Author List
Study Publication Title
Study Publication Status
Study Publication Status Term Accession Number
Study Publication Status Term Source REF
STUDY FACTORS
Study Factor Name	data collection date
Study Factor Type	temporal_interval
Study Factor Type Term Accession Number	http://www.ifomis.org/bfo/1.1/span#TemporalInterval
Study Factor Type Term Source REF	ERO
STUDY ASSAYS
Study Assay Measurement Type	hydrological precipitation process	temperature of air	humidity	atmospheric wind intensity	radiation	radiation
Study Assay Measurement Type Term Accession Number	ENVO:01000703	ENVO:09200001	PATO:0015009	ENVO:09200003	ENVO:01001023	ENVO:01001023
Study Assay Measurement Type Term Source REF	ENVO	ENVO	ENVO	ENVO	ENVO	ENVO
Study Assay Technology Type	weather station	weather station	weather station	weather station	weather station	weather station
Study Assay Technology Type Term Accession Number	""	""	""	""	""	""
Study Assay Technology Type Term Source REF	""	""	""	""	""	""
Study Assay Technology Platform	""	""	""	""	""	""
Study Assay File Name	a_rainfall_Longman.txt	a_temp_Longman.txt	a_humdity_Longman.txt	a_wind_Longman.txt	a_shortwave_Longman.txt	a_longwave_Longman.txt
STUDY PROTOCOLS
Study Protocol Name	Data Compilation	Quality Assessment and Quality Control	Gap filling
Study Protocol Type	Data Source	quality control	data imputation
Study Protocol Type Term Accession Number	NCIT:C16493	ERO:0001219	OBI:0200061
Study Protocol Type Term Source REF	NCIT	ERO	OBI
Study Protocol Description			
Study Protocol URI	""	""	""
Study Protocol Version			
Study Protocol Parameters Name	""	""	""
Study Protocol Parameters Name Term Accession Number	""	""	""
Study Protocol Parameters Name Term Source REF	""	""	""
Study Protocol Components Name	""	""	""
Study Protocol Components Type	""	""	""
Study Protocol Components Type Term Accession Number	""	""	""
Study Protocol Components Type Term Source REF	""	""	""
STUDY CONTACTS
Study Person Last Name	Longman	Giambelluca	Nullet	Frazier	Kodama	Crausbay	Krushelnycky	Cordell	Clark	Newman	Arnold
Study Person First Name	Ryan J.	Thomas W.	Michael A.	Abby G.	Kevin	Shelley D.	Paul D.	Susan	Martyn P.	Andy J.	Jeffrey R.
Study Person Mid Initials											
Study Person Email	rlongman@hawaii.edu	""	""	""	""	""	""	""	""	""	""
Study Person Phone											
Study Person Fax											
Study Person Address											
Study Person Affiliation	University of Hawai‘i at Mānoa, Department of Geography, Honolulu, Hawai‘i 96822, USA	University of Hawai‘i at Mānoa, Department of Geography, Honolulu, Hawai‘i 96822, USA	University of Hawai‘i at Mānoa, Department of Geography, Honolulu, Hawai‘i 96822, USA	USDA Forest Service, Institute of Pacific Islands Forestry, Hilo, Hawai‘i 96720, USA	National Oceanic and Atmospheric Administration, National Weather Service, Honolulu, Hawai‘i 96822, USA	Conservation Science Partners, Fort Collins, Colorado 80528, USA	University of Hawai‘i at Mānoa, Department of Plant & Environmental Protection Sciences, Honolulu, Hawai‘i 96822, USA	USDA Forest Service, Institute of Pacific Islands Forestry, Hilo, Hawai‘i 96720, USA	National Center for Atmospheric Research, Boulder, Colorado 80305, USA	National Center for Atmospheric Research, Boulder, Colorado 80305, USA	United States Army Corps of Engineers, Climate Preparedness and Resilience Program, Seattle, Washington 98124, USA
Study Person Roles											
Study Person Roles Term Accession Number											
Study Person Roles Term Source REF											
Comment[Study Person ORCID]				0000-0003-4076-4577							
Comment[Funder]											
Comment[FundRef ID]											
Comment[Funder Term Source REF]											
Comment[Grant Identifier]											
