# Supplementary material for: Compilation of climate data from heterogeneous networks across the Hawaiian Islands
Source: Sci Data. 2018 Feb 13;5:180012. doi: 10.1038/sdata.2018.12 (PMC5810425; doi:10.1038/sdata.2018.12)
Supplement: Supplementary file 1 [file sdata201812-isa1.zip › s_study_Longman.txt]

Source Name	Characteristics[geographical location]	Term Source REF	Term Accession Number	Characteristics[environment type]	Term Source REF	Term Accession Number	Protocol REF	Sample Name	Factor Value[data collection date]
Relevant Hawaii only networks	Hawaiian Islands	GAZ	GAZ:00002480	climate	ENVO	ENVO:01001082	Data Compilation	HaleNet	data collection date
Relevant Hawaii only networks	Hawaiian Islands	GAZ	GAZ:00002480	climate	ENVO	ENVO:01001082	Data Compilation	HECO	data collection date
Relevant Hawaii only networks	Hawaiian Islands	GAZ	GAZ:00002480	climate	ENVO	ENVO:01001082	Data Compilation	HavoNet	data collection date
Relevant international networks	Hawaiian Islands	GAZ	GAZ:00002480	climate	ENVO	ENVO:01001082	Data Compilation	ESRL_GMD	data collection date
Relevant national networks	Hawaiian Islands	GAZ	GAZ:00002480	climate	ENVO	ENVO:01001082	Data Compilation	RAWS	data collection date
Relevant national networks	Hawaiian Islands	GAZ	GAZ:00002480	climate	ENVO	ENVO:01001082	Data Compilation	NREL	data collection date
Relevant national networks	Hawaiian Islands	GAZ	GAZ:00002480	climate	ENVO	ENVO:01001082	Data Compilation	USCRN	data collection date
Relevant national networks	Hawaiian Islands	GAZ	GAZ:00002480	climate	ENVO	ENVO:01001082	Data Compilation	SCAN	data collection date
Relevant national networks	Hawaiian Islands	GAZ	GAZ:00002480	climate	ENVO	ENVO:01001082	Data Compilation	ASOS_AWOS	data collection date
Relevant Hawaii only networks	Hawaiian Islands	GAZ	GAZ:00002480	climate	ENVO	ENVO:01001082	Data Compilation	CraterNet	data collection date
Relevant Hawaii only networks	Hawaiian Islands	GAZ	GAZ:00002480	climate	ENVO	ENVO:01001082	Data Compilation	LittleHaleNet	data collection date
Relevant international networks	Hawaiian Islands	GAZ	GAZ:00002480	climate	ENVO	ENVO:01001082	Data Compilation	COOP	data collection date
Relevant international networks	Hawaiian Islands	GAZ	GAZ:00002480	climate	ENVO	ENVO:01001082	Data Compilation	CoCoRaHs	data collection date
Relevant national networks	Hawaiian Islands	GAZ	GAZ:00002480	climate	ENVO	ENVO:01001082	Data Compilation	USGS	data collection date
Relevant Hawaii only networks	Hawaiian Islands	GAZ	GAZ:00002480	climate	ENVO	ENVO:01001082	Data Compilation	HC and S	data collection date
Relevant Hawaii only networks	Hawaiian Islands	GAZ	GAZ:00002480	climate	ENVO	ENVO:01001082	Data Compilation	HydroNet	data collection date
Relevant Hawaii only networks	Hawaiian Islands	GAZ	GAZ:00002480	climate	ENVO	ENVO:01001082	Data Compilation	State	data collection date
