# Supplementary material for: Compilation of climate data from heterogeneous networks across the Hawaiian Islands
Source: Sci Data. 2018 Feb 13;5:180012. doi: 10.1038/sdata.2018.12 (PMC5810425; doi:10.1038/sdata.2018.12)
Supplement: Supplementary file 1 [file sdata201812-isa1.zip › a_longwave_Longman.txt]

Sample Name	Protocol REF	Assay Name	Raw Data File	Comment[Data Repository]	Comment[Data Record Accession]	Comment[Data Record URI]	Protocol REF	Protocol REF	Derived Data File	Comment[Data Repository]	Comment[Data Record Accession]	Comment[Data Record URI]
HaleNet	Data Compilation	HaleNet_Downwelling Longwave radiation	Climate_Station_List.xlsx	figshare	doi:10.6084/m9.figshare.c.3858208	http://doi.org/10.6084/m9.figshare.c.3858208	Quality Assessment and Quality Control	Gap filling	Lw_DataFile.txt	figshare	doi:10.6084/m9.figshare.c.3858208	http://doi.org/10.6084/m9.figshare.c.3858208
HECO	Data Compilation	HECO_Downwelling Longwave radiation	Climate_Station_List.xlsx	figshare	doi:10.6084/m9.figshare.c.3858208	http://doi.org/10.6084/m9.figshare.c.3858208	Quality Assessment and Quality Control	Gap filling	Lw_DataFile.txt	figshare	doi:10.6084/m9.figshare.c.3858208	http://doi.org/10.6084/m9.figshare.c.3858208
HavoNet	Data Compilation	HavoNet_Downwelling Longwave radiation	Climate_Station_List.xlsx	figshare	doi:10.6084/m9.figshare.c.3858208	http://doi.org/10.6084/m9.figshare.c.3858208	Quality Assessment and Quality Control	Gap filling	Lw_DataFile.txt	figshare	doi:10.6084/m9.figshare.c.3858208	http://doi.org/10.6084/m9.figshare.c.3858208
ESRL_GMD	Data Compilation	ESRL_GMD_Downwelling Longwave radiation	Climate_Station_List.xlsx	figshare	doi:10.6084/m9.figshare.c.3858208	http://doi.org/10.6084/m9.figshare.c.3858208	Quality Assessment and Quality Control	Gap filling	Lw_DataFile.txt	figshare	doi:10.6084/m9.figshare.c.3858208	http://doi.org/10.6084/m9.figshare.c.3858208
